# Supplementary material for: Machine learning for screening laryngopharyngeal reflux symptoms in college students: a cross-sectional study
Source: Ann Med. 2026 Jan 5;58(1):2610063. doi: 10.1080/07853890.2025.2610063 (PMC12777997; doi:10.1080/07853890.2025.2610063)
Supplement: Supplement Tables.xlsx [file IANN_A_2610063_SM0710.xlsx]

## Sheet: Table S1
Table S1. Demographic characteristics of the participants
Characteristic		N（%）
Sex	Male	191（38.05）
	Female	311（61.95）
Age	≤20 years old	322（61.14）
	21-30 years old	175（34.86）
	≥31 years old	5 （0.10）
Race	Han	444（88.45）
	Others	58 （11.55）
BMI	Underweight	80 （15.94）
	Normal	276（54.98）
	Overweight	70 （13.94）
	Obesity	76 （15.14）

## Sheet: Table S2
Table S2. GA-Stacking parameter settings
Algorithm	Parameter Name				Value
GA	DNA Length		DNA_SIZE		11
	Population Size		POP_SIZE		100
	Crossover Probability		CROSS_RATE		0.8
	Mutation Probability		MUTATION_RATE		0.01
	Number of Cycles		N_GENERATION		100
Stacking	level 0	SVM		C	[0.1, 100]
				Gamma	[0.1, 1000]
		XGBoost		n_estimators	[1, 500]
				max_depth	[1, 10]
				learning_rate	[0.1, 1]
		GBDT		n_estimators	[1, 500]
				max_depth	[1, 10]
		RF		n_estimators	[1, 500]
				max_depth	[1, 10]
		KNN		n_neighbors	[1, 10]
	level 1	LR		C	[0.1, 100]

## Sheet: Table S3
Table S3. Ranking of lifestyle and dietary habits affecting LPRS
Rank	Features	AC
1	Tobacco exposure	0.2184
2	Use of NSAIDs	0.1142
3	Use of PPIs	0.1037
4	Age	0.0857
5	Dietary preferences	0.0818
6	Frequency of dietary preferences	0.0623
7	Dinner time	0.0542
8	BMI	0.0521
9	Beverage preferences	0.0466
10	Frequency of exercise	0.0487
11	Alcohol intake	0.0443
12	Sleeping postures	0.0208
13	Status within 30 minutes after a meal	0.0193
14	Daily water consumption	0.0153
15	Sleeping hours	0.0115
16	Frequency of daily meals	0.0071
17	Night snack habits	0.0058
18	Bed time	0.0034
19	Gender	0.0026
20	Feeling after each meal	0.0022

## Sheet: Table S4
Table S4. Lifestyle and dietary habits affecting on LPRS among college students.
Symbol	Characteristic
x1	Age
x2	BMI
x3	Gender
x4	Tobacco exposure
x5	Alcohol intake
x6	Dietary preferences
x7	Frequency of dietary preferences
x8	Beverage preferences
x9	Frequency of daily meals
x10	Feeling after each meal
x11	Daily water consumption
x12	Status within 30 minutes after a meal
x13	Dinner time
x14	Night snack habits
x15	Frequency of exercise
x16	Bed time
x17	Sleeping hours
x18	Sleeping postures
x19	Use of PPIs
x20	Use of NSAIDs

## Sheet: Table S5
Table S5. The performance of different prediction models.
Model	Accuracy	Recall	F1-Sorce
KNN	0.723	0.691	0.738
LR	0.797	0.661	0.782
RF	0.831	0.863	0.883
SVM(RBF)	0.87	0.866	0.865
GBDT	0.817	0.799	0.808
LightGBM	0.878	0.868	0.872
XGBoost	0.881	0.879	0.727
Stacking	0.832	0.864	0.905
GA-Stacking	0.927	0.909	0.916
